# Supplementary material for: Serratia nevei in Nigeria: First Report and Global Distribution
Source: Microorganisms. 2025 Nov 29;13(12):2732. doi: 10.3390/microorganisms13122732 (PMC12735444; doi:10.3390/microorganisms13122732)
Supplement: Supplementary file 1 [file microorganisms-13-02732-s001.zip]

Archive with 1 entries (1 files):
- Supplementary_Table_S1_Serratia_nevei.xlsx
