# Supplementary material for: Serratia nevei in Nigeria: First Report and Global Distribution
Source: Microorganisms. 2025 Nov 29;13(12):2732. doi: 10.3390/microorganisms13122732 (PMC12735444; doi:10.3390/microorganisms13122732)
Supplement: Supplementary file 1 [file microorganisms-13-02732-s001.zip › Supplementary_Table_S1_Serratia_nevei.xlsx]

## Sheet: Foglio1
NCBI Accession Number	Country of isolation	Source of isolation	Date of isolation
GCA_030183835.2	Australia	Human	2002
GCA_030183675.2	Australia	Human	2004
GCA_030183815.1	Australia	Human	2004
GCA_030183035.1	Australia	Human	2005
GCA_030183325.1	Australia	Human	2005
GCA_030182995.1	Australia	Human	2006
GCA_037149915.1	USA	Mosquito	2006
GCA_030182775.1	Australia	Human	2007
GCA_030182815.1	Australia	Human	2007
GCA_030182705.1	Australia	Human	2008
GCA_030186435.2	Australia	Human	2008
GCA_030186495.2	Australia	Human	2008
GCA_030186595.2	Australia	Human	2008
GCA_030186815.2	Australia	Human	2008
GCA_030185675.2	Australia	Human	2009
GCA_030337475.1	USA	Human	2009
GCA_030185755.2	Australia	Human	2010
GCA_030185795.2	Australia	Human	2010
GCA_030185865.2	Australia	Human	2011
GCA_030185925.2	Australia	Human	2011
GCA_016742975.1	Uruguay	Not available	2012
GCA_030185975.2	Australia	Human	2012
GCA_030186095.2	Australia	Human	2012
GCA_030186205.1	Australia	Human	2013
GCA_030186255.2	Australia	Human	2013
GCA_030186275.2	Australia	Human	2013
GCA_030186285.2	Australia	Human	2013
GCA_032004425.1	USA	Environment	2013
GCA_032087715.1	USA	Environment	2013
GCA_030186055.2	Australia	Human	2014
GCA_030186135.2	Australia	Human	2014
GCA_030186165.2	Australia	Human	2014
GCA_008011825.1	Germany	Food	2015
GCA_008364245.1	Germany	Food	2015
GCA_008364255.1	Germany	Food	2015
GCA_008364335.1	Germany	Food	2015
GCA_030186345.2	Australia	Human	2015
GCA_037948395.1	Germany	Food	2015
GCA_030183985.2	Australia	Human	2017
GCA_030184015.2	Australia	Human	2017
GCA_030184035.2	Australia	Human	2017
GCA_030184075.2	Australia	Human	2017
GCA_030179475.1	USA	Human	2018
GCA_030187115.1	Australia	Human	2018
GCA_030187135.1	Australia	Human	2018
GCA_030863825.1	Thailand	Animal	2018
GCA_030863845.1	Thailand	Animal	2018
GCA_037153235.1	USA	Insect	2018
GCA_024160145.1	Brazil	Water	2019
GCA_030184855.2	Australia	Human	2019
GCA_030185195.2	Australia	Human	2019
GCA_030185335.1	Australia	Human	2019
GCA_030187305.1	Australia	Human	2019
GCA_030187335.1	Australia	Human	2019
GCA_030187375.2	Australia	Human	2019
GCA_031570195.1	Brazil	Human	2019
GCA_030183895.2	Australia	Human	2020
GCA_030183915.2	Australia	Human	2020
GCA_030183935.1	Australia	Human	2020
GCA_030183955.2	Australia	Human	2020
GCA_030183975.1	Australia	Human	2020
GCA_030184165.1	Australia	Human	2020
GCA_030184195.1	Australia	Human	2020
GCA_030184225.2	Australia	Human	2020
GCA_030184445.1	Australia	Human	2020
GCA_030184595.1	Australia	Human	2020
GCA_030184675.1	Australia	Human	2020
GCA_030184735.1	Australia	Human	2020
GCA_031570155.1	Brazil	Human	2020
GCA_031055155.1	USA	Human	2021
GCA_034043995.1	Russia	Human	2021
GCA_037151335.1	USA	Mosquito	2021
GCA_037151355.1	USA	Mosquito	2021
GCA_037151385.1	USA	Mosquito	2021
GCA_037152975.1	USA	Insect	2021
GCA_037153025.1	USA	Insect	2021
GCA_028863955.1	Japan	Environment	2022
GCA_029960205.1	Ecuador	Human	2022
GCA_031570175.1	Brazil	Human	2022
GCA_037148695.1	USA	Mosquito	2022
GCA_038443935.1	Spain	Human	2022
GCA_038443975.1	Spain	Human	2022
GCA_038443995.1	Spain	Human	2022
GCA_038444015.1	Spain	Human	2022
GCA_038444025.1	Spain	Human	2022
GCA_038444075.1	Spain	Human	2022
GCA_038444105.1	Spain	Human	2022
GCA_038444165.1	Spain	Human	2022
GCA_038444175.1	Spain	Human	2022
GCA_038444225.1	Spain	Human	2022
GCA_038444255.1	Spain	Human	2022
GCA_038444305.1	Spain	Human	2022
GCA_038444325.1	Spain	Human	2022
GCA_038444355.1	Spain	Human	2022
GCA_038444365.1	Spain	Human	2022
GCA_038444405.1	Spain	Human	2022
GCA_038444495.1	Spain	Human	2022
GCA_038444515.1	Spain	Human	2022
GCA_038444555.1	Spain	Human	2022
GCA_038444575.1	Spain	Human	2022
GCA_038444595.1	Spain	Human	2022
GCA_038444615.1	Spain	Human	2022
GCA_038444635.1	Spain	Human	2022
GCA_038444655.1	Spain	Human	2022
GCA_038444715.1	Spain	Human	2022
GCA_038444735.1	Spain	Human	2022
GCA_038444755.1	Spain	Human	2022
GCA_038444775.1	Spain	Human	2022
GCA_038444815.1	Spain	Human	2022
GCA_038444835.1	Spain	Human	2022
GCA_038444875.1	Spain	Human	2022
GCA_038444895.1	Spain	Human	2022
GCA_038444915.1	Spain	Human	2022
GCA_038444975.1	Spain	Human	2022
GCA_038444995.1	Spain	Human	2022
GCA_038445055.1	Spain	Human	2022
GCA_038445075.1	Spain	Human	2022
GCA_038445135.1	Spain	Human	2022
GCA_038445205.1	Spain	Human	2022
GCA_038445215.1	Spain	Human	2022
GCA_038445245.1	Spain	Human	2022
GCA_038445285.1	Spain	Human	2022
GCA_038445305.1	Spain	Human	2022
GCA_038445325.1	Spain	Human	2022
GCA_038445365.1	Spain	Human	2022
GCA_038445405.1	Spain	Human	2022
GCA_038445445.1	Spain	Human	2022
GCA_038445465.1	Spain	Human	2022
GCA_038445485.1	Spain	Human	2022
GCA_038445505.1	Spain	Human	2022
GCA_038445565.1	Spain	Human	2022
GCA_038445585.1	Spain	Human	2022
GCA_038445605.1	Spain	Human	2022
GCA_038445625.1	Spain	Human	2022
GCA_038445645.1	Spain	Human	2022
GCA_038445685.1	Spain	Human	2022
GCA_038445765.1	Spain	Human	2022
GCA_038445805.1	Spain	Human	2022
GCA_038445905.1	Spain	Human	2022
GCA_038445995.1	Spain	Human	2022
GCA_038446095.1	Spain	Human	2022
GCA_038446105.1	Spain	Human	2022
GCA_038446135.1	Spain	Human	2022
GCA_039409615.1	Thailand	Human	2022
GCA_029436555.1	USA	Not available	Not available
GCA_029436565.1	USA	Not available	Not available
GCA_029436595.1	USA	Not available	Not available
GCA_029436635.1	USA	Not available	Not available
GCA_029439645.1	USA	Not available	Not available
GCA_034092445.1	USA	Not available	Not available
GCA_034093155.1	USA	Not available	Not available
GCA_034093175.1	USA	Environment	Not available
GCA_034093185.1	USA	Environment	Not available
GCA_034093195.1	USA	Environment	Not available
GCA_034093205.1	USA	Environment	Not available
GCA_034093255.1	USA	Environment	Not available
GCA_034093265.1	USA	Environment	Not available
GCA_036452295.1	USA	Environment	Not available
GCA_036452325.1	USA	Environment	Not available
GCA_036452335.1	USA	Environment	Not available
GCA_036452365.1	USA	Environment	Not available
GCA_036452385.1	USA	Environment	Not available
GCA_036452405.1	USA	Environment	Not available
GCA_036452425.1	USA	Environment	Not available
